# Supplementary material for: Developing quality indicators for physician-staffed emergency medical services: a consensus process
Source: Scand J Trauma Resusc Emerg Med. 2017 Feb 15;25:14. doi: 10.1186/s13049-017-0362-4 (PMC5311851; doi:10.1186/s13049-017-0362-4)
Supplement: Additional file 1: — “Definition catalogue from the EQUIPE-project”. This explanation and elaboration document contains the definitions of all quality indicators, as well as explanation of the response alternatives where necessary. (ZIP 134 kb) [file 13049_2017_362_MOESM1_ESM.zip]

Archive with 3 entries (3 files):
- Additional file 1.docx
- Members of the EQUIPE expert panel.docx
- Quality indicators entering stage 2 in consensus process.xlsx
