# Supplementary material for: Developing quality indicators for physician-staffed emergency medical services: a consensus process
Source: Scand J Trauma Resusc Emerg Med. 2017 Feb 15;25:14. doi: 10.1186/s13049-017-0362-4 (PMC5311851; doi:10.1186/s13049-017-0362-4)
Supplement: Additional file 1: — “Definition catalogue from the EQUIPE-project”. This explanation and elaboration document contains the definitions of all quality indicators, as well as explanation of the response alternatives where necessary. (ZIP 134 kb) [file 13049_2017_362_MOESM1_ESM.zip › Quality indicators entering stage 2 in consensus process.xlsx]

## Sheet: Ark1
The EQUIPE-project: Establishing Quality Indicators in Physician-staffed Emergency Medical Services (P-EMS).
Our definition of Physician-staffed emergency medical services: EMS staffed with physicians trained in emergency care exceeding the competency of a general practitioner on call.
Aim:
To establish quality indicators for physician-staffed emergency medical services. The quality indicators should be possible to obtain during the pre-hospital time interval or in the emergency department at delivery.
Ranking; EQUIPE-study round 2.
Please rank the ten most important quality indicators in each section (Structure, Process, Outcome) from 10 points (most important) to 1 point (least important).
Indicators that do not achieve any points from any member of the expert panel, will be removed from the list prior to the consensus-meeting.
Please consider evidence-base and feasibility of data-collection when ranking the quality indicators.
The six dimensions of quality, as stated by WHO, should as far as possible be measured by the selected quality indicators. (c.f. attached information letter)
Please post the proposal to helge.haugland@norskluftambulanse.no within October 1st 2015
Structural indicators:
Definition: Describe the human and material resources used by a health system, as well as organizational structure.
Quality indicator #			Quality indicator (QI)	Points	Frequency of proposals (in round 1)	Source of information	Definition of quality indicator	Why is this QI important?	Comments for discussion
1		Qualification	Specialist (anesthesia)		10	EMCC	Proportion of specialists to other doctors. Consultants or registrars.	Reflects the competance in the EMS-services. The physician must be a specialist in invasive airway, respiratory and circulatory management. Operates alone in hostile environment.	Senior registrar level enough?? How much time should be spent in-hospital/pre-hospital? Other specialities of equal quality?
2		Qualification	HEMS physician qualification 2		6	Structured reports from operator/CV/certificates	Both pre-hospital and in-hospital experience. Relevant courses like PHTLS, ATLS, APLS, ATC, EPLS. STaR and others. How many patients/missions each doctor takes care in a certain time period.	In-hospital experience is necessary for working pre-hospital./Pre-hospital experience is important for practical skills-Prehospital And Retrieval Medicine (PHARM) is a core skill regardless of speciality./Physician`s involvement in prehospital care; full time? Part time (what percentage)?Not all physician delivered care is equal. NOT full time HEMS.
3		Logistics	P-EMS available 24/7		6	Regional/national organisations	Dedicated P-EMS, i.e. must be immediately available.	It must never be in doubt, if the resource is "able to leave" the hospital for a prehospital mission. Patients deserve the same level of care 24/7. 24/7 needed for an equitable system.
4		Guidelines	Guidelines		6	Service	Did the service have a guideline for the medical problem encountered / mission performed (yes/no)	Guidelines represent the service`s common medical practice and should be based on updated medical knowledge. Secure same standard of care provided.
5		Equipment	Advanced technical equipment		5	Item defined by a catalogue	Availability of equipment to respond to critical illness (e.g. drugs, blood, ECMO) / Equipment as defined in combination with the % of utilization (i.e. Lucas device in % of CPR patients)	If the benefit of bringing a physician to stabilise a patient is to be maximised then skill-appropriate advanced procedures and technologies should be available when required. If a physician is not resourced to deliver advanced care then the benefit of investining in P-EMS is diluted./At present I am otimistic that minimum equipment (ie. ETCO2 monitoring) is on board. However new and advanced tec…	Define the technology of interest
6		Qualification	HEMS physician assistant`s qualification		4	Structured reports from operator/CV/certificates	Nurse or paramedic with supplemental education/experience from anesthesia or intensive medicine.	C.f. Norwegian standard for anesthesia: Those giving anesthesia should always have an anesthesia-educated assistant nearby.	How to give paramedics/nurses without formal supplemental education, the relevant training? Is the composition of the HEMS-team optimal?
7		Logistics	Aircraft availability/Time off duty due to technical problems etc.		4	call log?	% of calls answered with appropriate transport. Availability of service.	difficult to define but should be tried
8		Training	On going education for staff		4	existing or not	To ensure development of service and currency training in core competencies, e.g. RSI. Practical training and continuing medical education.	Assumed competency/knowledge is prone to error Practical training and continuing medical education is essential to work in line with current clinical guidelines.
9		District description	Overall coverage of services		3	Administrative information	what percentage of population is reached in different time frames	equal level of service to everybody	guidelines and common recommendations for HEMS coverage
10		Research	Research		3	Pubmed/The organization	The service has scientific competence and is involved in resarch/Number of scientific publications in peer-reviewed journals. Intercalated with in-hospital researcher and other HEMS Services-national/international.	Research is needed for evidence-based medicine. Development of knowledge in PHARM (Prehospital And Retrieval Medicine).
11		Training	Clinical governance		3	Administrative information	Number of clinical and/or operative HEMS meetings per month/year, evaluation of missions by seniors. Various degrees of follow-up.	To ensure quality of delivered service. Folllow up of own work - usually doctors work alone and mistakes can be hidden, evalution of SOP compliance. Inter-service comparison.	Difficult to judge and define but should be included.
12		Training	Specialised training program for prehospital work/check-out		3	national program	A program that trains the doctor to apply his knowledge and skills in unfamiliar context and interact safely with other authorities in the field.	Simply putting a "white coat" in the field can be dangerous for everyones safety. Also training the doctor in "less is (often) more"	Personal and team safety. When to intervene. Think ahead.
13		Documentation	Medical and operational data		3	Medical reports, patient data management system, monitoring, dispatch data	Reliable and comprehensive data aquisition and documentation is the key requirement for quality assessment and system evaluation	Audit, clinical governance, service development and research all require the analysis of accurate data.	To date documentation is far away from my expectations
14		Qualification	HEMS physician qualification 1		3	Structured reports from operator	Years of post-graduate clinical experience of HEMS physicians/what is the minimum level of competence expected in HEMS?/How are P-EMS physicians educated to fulfill spesific demands.	Professional qualification might be estiamted by the years of clinical experience. Education is the key factor to provide health professionals the skills needed for spesific tasks.	How can we define "professionality" in HEMS
15		Qualification	Transfer and retrieval service		3	Regional/national organisations	Interfacility transports performed by the P-EMS, coordinated by regional EMCC (AMK)	Skills, knowledge and equipment tailored to the prehospital environment. High quality maintained during transport. Doesn't drain hospital for resources.
16		Qualification	type of speciality		2	description of service	Anaetsthesia / Emergency Medicine / GP / Surgery / pediatrics / other	describes what is expected for ie airway managemnt, aeds knowledge
17		Qualification	Mission resource - staff		2	Responsible physician	Was the service adequately staffed to perfom medical diagnostics and procedure in relation to dispatched mission (yes/no; if no: what causes?)	Discusses if the service are provided adquate staffing to perform necessary (according to SOPs) diagnostic and therapeutiv interventions
18		Qualification	number and level of advanced procedures available - above ALS ambulance competence		2	administrative information	list of advanced procedures that the HEMS can provide	added value of HEMS	list of typical procedures done in EMS plus HEMS
19		Qualification	medications available above ALS ambulance level		2	administrative information	list of advanced medical treatment available by HEMS	added value of HEMS
20		Training	Major Incident Medical Management training (or equivalent)		2	national program	A program that trains the doctor in on-scene command and control ("Indsatsledelse")	The ability to lead, command and control on-scene in collaboration with other authorities
21		Equipment	Mission resource - equipment		2	Responsible physician	Was the service adequately equipped to perfom medical diagnostics and procedure in relation to dispatched mission (yes/no; if no: what causes?)	Discusses if the service are provided adquate equipment to perform necessary (according to SOPs) diagnostic and therapeutiv interventions
22		Vehicle	Flight safety technology		2	Item defined by a catalogue - information provided by operator	Flight saftey technology as defined i.e. collission warning system, NVG/NVIS availabilty and more	Ultimately flight saftey is key. Thus there is room for investment in order to improve saftey	Is this to be discussed in the medical world?
23		Vehicle	P-EMS resource		2	EMCC/Demographic and healthcare data	P-EMS teams per head of population. Number of P-staffed cars, ground - and air ambulances available in each district.	NAA research indicates a far higher requirement for advanced P-EMS than is currently available in most healthcare systems./ Important because it reflects how often the primary care physician (PCP) can expect help from P-EMS-services.
24		Vehicle	Type of vehicle(s)		2	description of service	RW, FW, int amb, rapid response car etc.	to ensure that care can reach out to all patients not depending on wheather	Various vehicles coping for various wheather types
25		Time	Estimated time benefit		2	Responsible physyician / EMCC	How much did the use of P-EMS reduce transport time from scene to institutional care?	A measure of logistical benefit by service. Also described as other variable defined as physician assessment under outcome indicators
26		Time	Response time for conditions "first hour quintet"		2	Logs and patient electronic medical records (EMRs)?
27		District description	Placing of units/area covered		2	Organisational plan	Unites placed on basis of performed risk assessment	To ensure optimal geographical distribution of units seen from a risk perspective
28		Dispatch	Emergency Medical Command Center		2	national/regional	EMCC/Dispatch center staffed 24/7 by specially trained prehospital physicain	Major incident command and day-to-day telemedical backup/supervision of ambulances (and P-EMS)
29		Dispatch	Failure to respond rate		2	P-EMS data and ambulance service denominator numbers	Percentage of calls that required an advanced response that were not attended by P-EMS due to lack of available resource or failure to activate / dispatch (technichal, concurrency conflict, weather)	Advanced P-EMS should not be a boutique service limited by service hours or availability but rather a reliable service to the population
30		Quality	Quality indicators (QI)		2	Service	Does the service have quality indicators describing their service? (yes / no)	Gives baseline information of the current level of quality work within the service
31		Documentation	Medical documentation		2	Employers quality system	Electronic medical documentation	Enables electronic transmission of patient data to other journal systems and registers.
32		Adverse events	Reporting and/or review of adverse events or critical incidents		2	Employers quality system	Reporting of adverse events/Review of critical incidents.	Reporting and/or review of adverse events is necessary to achieve improvement.
33		Qualification	HEMS physician qualification 3		1	P-EMS local data	Seniority / training / competence assessment of P-EMS providers	Effective P-EMS patient care requires specific skills, experience and attributes that are not demanded in many P-EMS systems resulting variable quality and levels of care
34		Qualification	Number of full time doctors		1	administrative information	number of fulltime doctors/base	clinical governanace	Some have stated that it is necessary with full time pre-hospital doctors for governance etc. Others state that full time doctors NOT should be preferred in P-EMS.
35		Qualification	HEMS experience		1	Structured reports from operator	Number of missions and years of experience of HEMS crew	Operational safety might be detrmined by experience
36		Qualification	type of inhospital service		1	description of service	teaching hospital, smaller hospital, no in hosptial service, ICU, theatre, ED	Bring level of care to patient, ie one NEED to work in ICU to bring higher level of care out for secondary missions
37		Equipment	Point-of care diagnostics available		1	System data	Ultrasound (modes?) / Biomarkers (TNT/preBNP/other)/ABG / CT?	Draws focus to the topic	Ones we start measuring something, it becomes important…
38		Equipment	Communication equipment		1	Organisational plan	Radioset available to every participant in the emergency chain	Be able to respond immediately on requests
39		Equipment	Transport ventilator, high level lvs low level		1	hig vs low, advanced vs simple	to bring uni hospital level of care to patient
40		Vehicle	Night hems with fast start up time		1
41		Time	STEMI response times		1	Patient care chart	Monitor length of time P-EMS spends at bedside of STEMI patients before transfer	Clear association of time from symptoms onset to cath time, improved with P-EMS?
42		Time	Critical Care ICU bedside time		1	Patient care chart	Length of time at patient bedside for ICU-ICU transfers (or ED to ICU transfers)	Length of time at bedside can be a proxy for patient complexity and stability	The more complex and unstable the patient, the more time at bedside
43		Time	Call-out		1	EMCC/AMIS	Number of P-EMS call-out per "red response" (acute response from EMCC)	Important because it reflects how often the primary care physician (PCP) can expect help from P-EMS-services
44		Time	Compliance with Team Readiness Target for Emergency Retrievals* (60 mins)		1	mission documentation	% of secondary retrieval missions commenced within 60 minutes of recieving call	effective care
45		Time	Mobilisation time for primary transfers ≤ 5 mins (daytime only)		1	mission documentation	% of primary retrieval missions commenced within 5 minutes of recieving call
46		Logistics	Aborted mission		1	EMCC/P-EMS	How often a P-EMS mission is aborted due to bad weather or technical issues	Important because it reflects how often the primary care physician (PCP) can expect help from P-EMS-services
47		District description	Availability of alternative medical EMS unit		1	Responsible physyician / EMCC	At the time of incident; was any other capable EMS unit available? (capable describes adequeatly equipped and staffe to perfomr necessary interventions according to SOP)	Several missions performed by P-EMS is due to the remote loaction and non-availability of other capable EMS-units.
48		District description	Highest level of pre-hospital care provider prior to P-EMS arrival		1	Responsible physyician / EMCC	Highest level of pre-hospital care provider prior to P-EMS arrival (aacording to Ringdal et al)	Competence on-scene prior to arrival of defines the need for P-EMS use
49		District description	Network of first responders		1	Organisational plan	First respondes available in local communities to start qualified first aid	Stabilize patient before physician arrives, and start life saving activities immediately
50		District description	Actual service area		1	HEMS mission database	area containing 95% of mission scenes, longest 5% distances dropped	actual operational area (and population served) differs from what is usually reported	mapping of actual missions where patients have been attended and drawing a heat" map of actual operational area and population covered - population standardized availability of the service - do all areas get the same service in the equal distances
51		Training	Joint training/education with primary care physician/ambulance service		1	regional program	Does the P-EMS have regularly meetings/education/training with PCPs and ambulance service? (Yes/No)	To ensure sharing of competense from P-EMS to PCPs and ambulance service. Raises the overall quality in the chain that is treating critically ill patients.
52		Training	Training facilities		1		Adequate on-base facilities for simulation and competency/currency training	to allow team-based training,low-fidelity/high-reality stress innoculation training
53		Dispatch	Dispatch criterias		1	EMCC	Do written criterias for dispatch of P-EMS-units exist?	Secures a service that is equal and evidence based.
54		Dispatch	Mission information - medical problem		1	Responsible physician	Was adequate information given by EMCC in order to determine the need for medical reponse (yes/no, if no; what causes?)	Disucsses if there are adequate SOPs in place to alert P-EMS
55		Dispatch	Mission information - operational charcteristics		1	Responsible physician / pilot	Was adequate information given by EMCC to perform mission safely (yes/no, if no: what causes?)	Disucsses if there are adequate SOPs in place to secure adequate ifnormation collection by EMCC
56		Guidelines	Destination criterias		1	EMCC/health trust	Do written criterias for appropriate destination exist?	Secures a service that is equal and evidence based.
57		Guidelines	Guidelines - revision		1	Service	Does the service a system in place to regurlarly update current medical guidelines (yes/no)	Medical knowledge is not static and a system to insure adherance to current updated knowledge should be in place
58		Guidelines	Traumatic cardiac arrest algorithm		1		Not following standard medical cardiac arrest algorithm. TCA algorithm for penetrating and blunt trauma.	TCA management is still poorly managed in many systems.
59		Quality	Quality indicators (QI) - operational		1	Service	Do the use of quality indicators result in change of current guidelines (measure of rate) (yes/no)	A QI system is not static and therefore a measure of operationalization should be used
60		Management	Management and resources		1	The organization	The P-EMS service`s priority in the organization, including resource allocation	The service should have the attention of a responsble management, and be given the resources necessary.
61		Management	Financial efficiency		1	P-EMS funding	Cost of providing each element of the P-EMS service benchmarked against other P-EMS services	Qulity of management and finances is an essential component of running an efficient P-EMS service. There are many under-resources life saving service in healthcare and P-EMS should not be allowed to unecessarily deprive them of funding.
62		Management	Staff sickness		1	HR department	% of staff off on sick leave at any time	Staff health & wellbeing
63		Management	Staff Engagement Index by Team		1	survey of team members		Staff health & wellbeing
64		Equity	Equity age		1	EMCC/AMIS?	Proportion of patients under/over a set age where the P-EMS-service is involved	Equity important in the P-EMS service, gives credibility to the service
65		Equity	Equity gender		1	EMCC/AMIS?	Proportion of male/female patients where the P-EMS-service is involved	Equity important in the P-EMS service, gives credibility to the service
Process indicators:
Definition: Assess what the provider did for the patient and how well it was done.
Quality indicator #			Quality indicator (QI)	Points	Frequency of proposals (in round 1)	Source of information	Definition of quality indicator	Why is this QI important?	Comments for discussion
1		Triage	Transport to appropriate facility		9	EMCC/AMIS?	Proportion of patients transported to appropriate facility/rate of interfacility transport to higher level of care within 24 hours./ Were destination criterias followed?	"Best effective level of care". Reduce number of secondary transports. Describes part of the critical decision making related to pre-hospital critical care. indirect indicator of wrong triage.	A source of error may be patients that are treated and retunred to local hospitals at early stage. One of the participants is proposing this indicator only for trauma patients.
2		Time	"Time-to-doctor"		6	regional registries	time stamp from alarm call until patient is seen by the P-EMS physician	HEMS time critical - indirectly also tells about availability of services. In non P-EMS systems, the patient will first be seen (at some point) by a doctor in hospital.	The patient is calling for medical help. Paramedics and nurses are just surrogates for a doctor. The doctor is the core ressource!
3		Time	Dispatch delay		5	EMCC / Service	Mission delay (1. no delay defined as < 5 min 2. 5-10 min 3. 10-20 min 4. > 20 min)/ Dispatch to take-off<10min.	Defines the level of delayed response from call answered in EMCC to notificatuon of service	What should the varables be? Any known categorization?
4		Adverse events	Adverse events - post interventional		5	Patient and Hospital chart/Responsible physician	Did the responsible physician observe any post-interventional adverse events? (yes/no; if yes: which (check box))	Learning from adverse events is important and needed for comprehensive assessment. Adresses safety issues. Advanced interventions should only be performed if careful audit of actvity is in place to identify excess failure and complication rates	The definition of which adverse events need to be discussed (hypoxia, bradycardia, hypotension etc)
5		Intubation	Capnography Use		5	patient care chart	Frequency of wave form EtCO2 usage on mechanically ventillated patients/end tidal CO2 in kPa on arrival in receiving Emergency Department.	Standard of care. Documentation of correct tube placement.
6		Adherence to guidelines	Treatment according to guidelines		4	Responsible physician/medical report	Did the responsible physician / team perform diagnostic and therapeutic in accordance with service guidelines? (yes/no, if no; describe why)/ Compliance with disease specific care bundles.	Operational guidelines are important to provide the patient with the best available medical treatment. Adherence to these important. Causes why the may not be used should be addressed	Causes for adhering could be: clinical condition, physicians prefrence, lack of equipment
7		Time	On-scene time 1		4	regional registries	Time from "MECU-arrival at the scene" to "ambulance leaving the scene with the patient"	On-scene time is in the litterature recommended minimized to better outcome for the patient	Is on-scene time associated to outcome?
8		Intubation	First pass intubation success		4	patient care chart	Successful placement of ETT on first attempt without hypoxia or hypotension	P-EMS should have expertise in airway control and this is a primary indicator of success. First pass intubation is related to less complications.	Comparison with non P-EMS staffed flight teams will be interesting.
9		Intubation	Respirator therapy/mechanically controlled ventilation		4	regional database/HEMS mission database/patient chart	Use of mechanical ventilation in intubated patients. End tidal co2, sat and blood pressure during transport/on arrival.	The "B" part. Intubation alone isn't enough. Stabilizing/optimizing the patients breathing is a specialist task. Standard of care for advanced systems is 100% ventilator use.
10		Coagulation/transfusion	Blood componant therapy		4	national HEMS database/phd on danish hems	RBC/plasma (liquid plasma) units given in the field	critical to survival of trauma patients with early transfusion therapy, especially if long distance to hospital.
11		Intervention	thoracostomi ( finger or tube)		4	medical records	Treatment of tension pneumothorax	Tension pneumothorax can be lethal if not adressed.
12		Ultrasound	Ultrasound use in trauma		3	Hospital and patient care chart	How frequently did the field use of U/S result in upgraded patient trauma activation. Should not delay scene time.	Monitor rate at which field use of U/S results in improvement in trauma responst for patient. EFAST is standard of care in assessment major trauma	HEMS and P-EMS use of U/S is still relatively rare in many parts of world, but can lead to improved patient outcomes
13		Ultrasound	ultrasound		3	regional databse	a UL scan was performed by the physician prehospitally	Diagnostics and referral. Even in the Copenhagen area, UL has had a huge impact on which hospital the patient is referred to.
14		Intubation	Intubation (all)		3	regional database	success rate	a core, life saving skill
15		Critical decision making	treat and release		3	regional databse	patients seen and released by P-EMS (or EMCC-doctor, telemedically) with no new contact or death within 24 hrs	Avoids overcrowding of hospitals, refers patients to own GP or self-help where relevant.
16		Temperature	Core-temperature for trauma patients		3	Esophageal thermometer	Degree of hypothermia prior to admission to hospital/core-temperature measured at hospital-arrival.	Hypothermia worsen the prognosis for trauma patients (temperature control might be a good QI also for non-trauma patients.)
17		Documentation	Documentation quality		2	Patient chart	Are defined key issues / points defined in the patient chart documented (yes/no; if no: what causes?)	benchmarking - possibility to develop and optimize own operations
18		Time	On-scene time 2		2	regional registries	On-scene time < 10 min for penetrating traumas/on-scene time for trauma cases.	Surgical treatment as soon as possible is vital in terms of survival	Surgical procedures have been done on scene. This extends on-scene time. Defining "acceptable" time to spend on scene based on procedures done
19		Intubation	drug-assisted intubation		2	regional databse	success rate, changes in blood pressure/heart rate/SAT before/during/after procedure	even more important than QI "sucsess rate", as patients in need of anaesthesia in the prehospital setting are critically unstable. Specialist task!!
20		Coagulation/transfusion	Prevention of coagulopathy		2	Patient charts	TXA? / PTC?/ VKA?/ other	Draws focus to the topic and makes comparison between services possible
21		Coagulation/transfusion	TXA (and blood (PRBC) use)		2	Patient care chart	TXA 1g < 3hr severe injury./Was TXA used in trauma patients receiving PRBC transfusion?	Correlating use of PRBC's with TXA use
22		Intervention	emergency tracheotomy		2	regional/national databases	succes rate after failed intubation/ventilation	the ultimate skill in the hands of a skilled physician if all else fails.
23		Intervention	Special advanced procedures		2	Patient charts	Thoracotomy/ perimortem C-section / REBOA /ECMO / burr holes / other	Thoracotomy the most interesting/relevant procedure of these.
24		Cardiovascular	MI and PCI		2	EMCC/AMIS?	Proportion of patients with myocardial infarction transported to PCI	Importance of "fast-tracking" STEMI-patients	Correct identification, early and direct transport to definitive care.
25		Cardiovascular	STEMI; Time to PCI		2	regional/national databases	time to pci	time is muscle. Physician evaluation, treatment and supportive therapy vital
26		Cardiovascular	MI and thombolysis		2	EMCC/AMIS?	Proportion of patients with myocardial infarction who received thrombolyses	Importance of "fast-tracking" STEMI-patients
27		Cardiovascular	Cardiac arrest treatment		2	Patient charts	According to ERC Utstein guidelines	Essential to compare results	Should include whether transport to ECMO / ECC during on-going CPR were performed and if so whether or not automated chest compressions were performed
28		Cardiovascular	Stroke		2	EMCC/AMIS?	Proportion of patients with stroke brought to relevant radiology and hospital care within time limit for thrombolysis	Importance of "fast-tracking" stroke-patients
29		Physician assessement	Physician assessement - logistical		2	Responsible physician.HEMS mission database.	Did the service reduce transport time (for critical patients) to hospital more than 30 minutes compared to alternative transport? (yes/no)	group of of patients who might be ruled out for some treatment without time saved by HEMS, or have their prognosis significantly worsened.	How to define beneficial care (30 min reduced time of arrival in hospital)
30		Physician assessement	Physician assessement - medical		2	Responsible physician	Did the service provide necessary diagnostic or medical interventions not available by dispatched units? (yes/no; if yes: which).	"HEMS only"-procedures which can be regarded as life saving and/or beneficial to the patient. Added value of HEMS.
31		Physician assessement	Physician assessment - overall		2	Responsible physician	Did the service overall contribute to improvment of care not attainable by other dispatched units? (yes/no; if yes: how?)	An indicator of dispatch quality. Dispatch is key for an optimal HEMS use.
32		Physician assessement	Mission debrief		2	Mission chart	Was the mission debriefed? (yes/no; if yes - did the debrief result in change of SOPs?		Should the mission be debriefed written or orally?
33		Dispatch	Correctness of dispatch		2	HEMS mission database, ambulance service, ED admission data.	Dispatch tool sensitivity and specificity. Delays to team dispatch./ Number and/or percentage of cancelled missions, number of concurrent missions and denied missions because of another mission	To maximise benefit of P-EMS the teams need to be rapidly and accurately deployed/ Optimal use of resources.	dispatch criteria and geography differ greatly but still we should to try to establish the "correct" level of cancelled missions - also a way to track down patients who are missed by HEMS should be developed
34		Scoring systems	Scoring systems		1	Calculated from patient data and medical records	HEMS patients can be categorized according to certain scores which allow to estimate outcome i.e. GCS, NACA, ISS, RTS, RISC, VAS	At present the only way to estimate the imapct on outcome	Which scoring systems should be assessed and calculated on a routine base. What is their potetial value
35		Documentation	Pre- and post interventional physiologic values - documentation		1	Patient chart	Was physiologic values in pulsrate, systolic blood pressure, GCS, saturation and respiratory rate documented? (yes/no; if no: what causes?)
36		Time	Time intervals		1	Flight operation data	Response time, time spent on scene, time between accident and hospital admission, in-cabin time	Besides appropriate delivery of time critical interventions, time spent before definitive care has an impact on outcome	Define lower and upper thresholds according to the type of mission
37		Time	Time for RSI		1
38		Time	Time before cardiac arrest patients are approached with basic resuscitation		1	Patient files (standardised)/Registry data		Monitor development of performance along a time line
39		Time	Time before cardiac arrest patients with fibrillation are defribrillated		1	Patient files (standardised)/Registry data		Monitor development of performance along a time line
40		time	Time before patients in car accidents are released		1	Patient files (standardised)		Monitor effectiveness of cross-professional cooperation
41		Time	Duration of transportation		1
42		Adverse events	Adverse events - mode of transport		1	Responsible physician	Did the responsible physician observe any adverse events precipitated by mode of transport to hospital? (yes/no; if yes: which (check box))	Takes into account the need of assessement of mode of transport in relation to patient condition and available rescources en-route
43		Adverse events	Adverse events - prior to arrival of service		1	Responsible physician	Did the responsible physician observe any pre-arrival interventions by EMS personnel causing deteriation of patient condition (yes/no; if yes: which (check box))	Falsely implemented Interventions performed by other EMS personell prior to arrival of service may cause deterotiation of patient clinical condition	Measures to be assessed should be in accordance with other EMS service protocols, but include potential advanced medical interventions (eg. Intubation)
44		Adverse events	Missions with no monitor failure in flight/on road		1	mission database	% of calls with no monitor failure
45		Adverse events	Missions with no Ventilator failure in flight / on road		1	mission database	% of calls with no ventilator failure
46		Intubation	RSI operating procedure		1		First look success rate >90%, RSI < 15min from arrival non-trapped patient, RSI checklist, EtCO2 35-40mmHg, Avoid SBP <90, SpO2 <92%.	Core business for physician HEMS.
47		Intubation	Airway Management		1	Patient charts	As proposed by Sollid	Essential to compare results	Whether or not all variables on Sollids chart should be recorded for all patients may be debated. But when evere advancde airway management are performed I believe they should.
48		Intubation	RSI when needed		1	database		important part of bring hostpial to patient
49		Intubation	Physician-performed intubation.		1
50		Intubation	Rescue Airway use		1	patient and hospital chart	Frequency of use of rescue airway devices	Monitoring frequency of failed laryngoscopy requiring placement of rescue airway device	Rates of rescue airway device use may be lower in P-EMS systems?
51		Intubation	Airway Patency		1	Patient and hospital chart	Rate at which airway patency is documented in intubated patients after every patient transfer (SaO2, EtCO2, tube position, etc).	Ascertaining and documenting airway patency to prevent inadvertent airway dislodgment.
52		Intubation	NIV use		1	HEMS mission database	use of NIV when conventional methods are not enough	best practice and EMB
53		Intubation	Appropriate use of VL vs DL		1	Patient chart	Appropriate use of video laryngoscopy (VL) vs direct laryngoscopy (DL) based on first pass success	Monitoring appropriate use of VL vs DL for advanced airway control	VL vs DL is a hot topic of controversy in HEMS and EMS, future changes will be led by physicians
54		Coagulation/transfusion	Blood transfusion in trauma		1	Patient care chart	How frequently were PRBC's transfused when clearly indicated	Monitoring use of PRBC's when indicated
55		Coagulation/transfusion	Plasma (FFP) use		1	Hospital and patient care chart	How frequently was plasma administered in appropriate patients	For programs able to administer FFP (or other types of plasma), how often is it being used	P-EMS staffed programs more likely to have plasma available to give (and give appropriately)
56		Coagulation/transfusion	MTP activation with PRBC use		1	Hospital chart	How frequently was a Massive Transfusion Policy (MTP) activated with patients who received PRBC transfusion by P-EMS team prior to arrival.	Monitor if and when MTP is activated with patients who receive PRBC's by P-EMS	P-EMS staffed programs may be more likely to appropriately activate MTP when they start PRBC's on patient
57		Critical decision making	Patient accompanied to hospital by PHCC-physician?		1			Allows for better comparissons between services
58		Critical decision making	Assistance of primary care physician/ambulance service in major incidents/lack of resources		1	Patient chart, EMCC, ambulance record	Assistance to primary care physician and/or ambulance when task is too big/hands are too few, like major incidents.	P-EMS gives safety for PCPs and ambulance crews as well as assistance in an overwhelming situation. May support PCPs and ambulance in respect of decision making.	Doesn`t have to be a major incident; may simply be a single patient requiring vigorous treatment from many people, e.g. cardiac arrest in a small community where only a PCP (not ambulance) is present.
59		Critical decision making	Assistance of primary care physician/ambulance service in emotional demanding situations		1	Patient chart, EMCC, ambulance record, HEMS mission database.	Assistance to primary care physician and/or ambulance when task is emotional demanding, like sudden infant death, suicide, dramatic situations involving children.	P-EMS gives safety for PCPs and ambulance crews as well as assistance in an overwhelming situation. May support PCPs and ambulance in respect of decision making.
60		Critical decision making	Avoidance of unnecessary/unethical advanced treatment for hopeless cases		1	Logs and patient electronic medical records (EMRs)?	How often do p-staffed EMSs bring "hopeless cases" to hospital emergency rooms	Physicians in EMS should have the medical responsibility to judge when there may be over-treatment of patients (with no objective hopes of recovering)
61		Cardiovascular	Right pre PCI treatment		1	database
62		Cardiovascular	Chest pain and ECG sent		1	EMCC/AMIS?	Proportion of patients with chest pain in which ECG is sent to cardiac unit	Importance of "fast-tracking" STEMI-patients
63		Cardiovascular	ICH or CVA Blood Pressure control		1	patient and hospital chart	Ability to maintain BP (SBP or mean) within defined parameters for ICH or CVA patients	Prevention of CVA extension, or worsening bleeding with ICH by tight BP control	P-EMS services will have more sophistication and resources when controlling BP's
64		Cardiovascular	Aortic Emergency BP control		1	patient and hospital chart	Ability to maintain BP (SBP or mean) within defined parameters for patients with Ao emergencies	Prevention of Ao pathology worsening or extending.	same for ICH/CVA
65		Triage	Trauma over-triage rate		1	Hospital chart and trauma registry	Frequency of trauma patients flown in being discharged from ED after evaluation.	This rate should be extremely small for HEMS, indicating appropriate utilization	Physician led teams may have a markedly smaller rate of over-triage?
66		Triage	Adherence to current pre-hospital triage guidelines		1	Logs in pre-hospital patient administrative systems (PAS)	To what extent do p-staffed EMS adhere to current triage guidelines	Triage systems are fundamental for a standardized evaluation and prioritization of patients after first medical condact (FMC) in pre-hospital EMS
67		P-EMS attendance	P-EMS attendance for the critically ill or injured child.		1	EMCC/HEMS medical record	The attendance of P-EMS in critically ill or injured children.	Critically ill or injured children are demanding technically, emotionally, in respect of taking care of maybe a whole family. Few health care workers outside hospital have a lot of experience with these patients.
68		P-EMS attendance	P-EMS attendance when concurrency conflict		1	EMCC/HEMS medical record	P-EMS doing a job normally done by PCP or ambulance, but when these are busy due to concurrency conflict.	Prevent unecessary waiting for patients. Equity of access to health care.
69		Equity	Equity age		1	EMCC/AMIS?	Proportion of patients under/over a set age where the P-EMS-service is involved	Equity important in the P-EMS service, gives credibility to the service
70		Equity	Equity gender		1	EMCC/AMIS?	Proportion of male/female patients where the P-EMS-service is involved	Equity important in the P-EMS service, gives credibility to the service
71		Care for relatives	Care for relatives		1	HEMS medical record	Was a relative of the patient offered transportation together with the patient?	Care for the patient`s relatives.	If no relatives were offered to join the P-EMS-unit/ambulance to hospital; 1, Why? 2; Were relatives cared for by others (in terms of company and transport)?
72		Intervention	Pre-hospital arterial line		1
73		Intervention	vaso-active drugs/inotropia		1	regional database	contex based target blood pressures/MAP	intensive care therapy in the field. Specialist task.
74		Intervention	Fracture reduction		1
75		Intervention	Haemostatic resuscitation principles		1		Targeted physiological resuscitation end-points.
76		Intervention	Pelvic binder		1		Application of pelvic binder where pelvic fracture suspected in patient with haemodynamic instability.
77		Inter-facility transport	Patient sedation scores		1		measurement of interhospital sedated patient sedation scores in ventilated patients	often patients oversedated for transfer on interhospital transfers.
78		Inter-facility transport	Ventilated patient temp >36oC (excluding OHCA/hypothermia) for secondary missions		1	mission documentation	% of secondary retrieval patients with temp >36 on arrival at destination	safe & effective care; prevention of iatrogenic hypothermia
79		Physician assessement	matched expectations		1	Medical reports and flight operation data	% of missions jugded successfully acomplished by the HEMS crew during debriefing	new concept of debriefing which would allow to quantify whether HEMS crew expectations were matched	how can this be defined and implemented?
80		Dispatch	Medical nill missions		1	HEMS mission database	number and percentage of missions when HEMS is on scene but does nothing	indicator of performance of system - are we in the right place at the right time
Outcome indicators:
Definition: Evaluate the change in the patient`s health status as a result of the health care intervention.
Quality indicator #			Quality indicator (QI)	Points	Frequency of proposals (in round 1)	Source of information	Definition of quality indicator	Why is this QI important?	Comments for discussion
1		Mortality/morbidity	Cardiac arrest survival		9	EMCC/regional/national databases	Survival to hospital/30 day survival/1 year survival/neurological outcome (Utstein definitions).	Not just survival, but quality of survival. Physician based supportive therapy after rosc is critical. Internationally defined as indicator for best EMS practice.	Neurological outcome: how many survivors go back to work (same job or better :-))
2		Satisfaction	Pain relief/analgesia		8	EMCC/AMIS?	Proportion of patients relieved of severe pain (VAS?)	Important for the patients
3		Mortality/morbidity	30 days mortality/3 month/12 month mortality		7	National registry / Patient journal	Survival status 30 days after incident. APACHE / ICNARC methodology allows comparisons between systems adjusted for degree of initial critical illness.	30 days mortality is one of the most internationally commonly used outcome variables, and is suggested by most participants. Long term effects.	Fails to isolate impact of P-EMS. How many days`, months` or years`mortality that should be measured, can be discussed.
4		Physiology	Pre- and post interventional physiologic values		7	Patient chart	Physiologic values of pulsrate, systolic blood pressure, GCS, saturation and respiratory rate on arrival and on arrival in hospital / or end of care	Change in RTS (Revised Trauma Score) might be a practical way of doing this.
5		Satisfaction	Referring physician satisfaction		4	Referring physician survey	quantitative or qualitative score of referring physician satisfaction with care. Referring physician can be the referring hospital-doctor or the primary care physician seeing the patient prior to arrival of P-EMS.	In many parts of world (the US in particular), the referring physician in medico-legally responsible for patient care until patient arrives at destination. With P-EMS, physician to physician hand off occurs and referring physician's responsibility thus ends./The PCPs are often alone in the districts, and would feel safer if they know they can rely on P-EMS support in acutely ill or injured patien…
6		Mortality/morbidity	Cardiac arrest ROSC		4	EMCC/AMIS?	Proportion of Out of hospital cardiac arrest with ROSC	Reflects what we might gain from early defibrillation/CPR
7		Mortality/morbidity	Deaths that occurred in care of HEMS team at scene/or in transport deemed preventable.		3	Mission chart	deaths that occurred in care of HEMS team at scene/or in transport deemed preventable./ Death in non palliative care patient./Every death in the P-EMS-interval.	safe & effective care
8		Mortality/morbidity	Moderate to severe TBI outcomes		3	?linkage of databases	Measurement of functional outcomes at 6months./Glascow Outcome Score (GOS) 1/2 for all severe brain inury (GCS<8 or AIS>=3)	effective neurocritical care pathway
9		Completeness of care	Intubation within 30 minutes of arrival/procedures and interventions needed at the hospital at arrival		2	Hospital chart/HEMS mission database	How frequently a patient was intubated within 30 minutes of arrival to hospital?/ Procedures and interventions done in hospital on arrival that could have been done pre-hospitally.	Indicator of whether a patient should have been intubated prior to arrival/was something missed by HEMS ?	Also the number on "missed" missions should be followed up - either because HEMS already on a mission or because not dispatched at all - hospitals should report that patient arrives without HEMS involved when it would have been appropriate
10		Costs	Costs per additional life year saved/Cost-benefit analysis		2	Comprehensive data assessement from different sources	US like scientific economic approach calculating the efficacy and efficiency. Actuarial measurement of outcome benefit in attendence by physician HEMS.	international discussion	Has been published already
11		Satisfaction	Patient experienced value of care		2	Patient chart (?)	" some measure/variable to explore patient satisfaction with provided medical care" needs to be assessed at some time after initial incident. Did consious patients get information? How did they judge the communication from the P-EMS-team?	Proper information and good communication should provide the patients with a feeling of reassurance/control in the situation.
12		Mortality/morbidity	Return to work		2	National registries	Rate of return to pre-incident work or education (at defined time-intervals after incident, for instance 6 and 12 months)	This is what matters to our patients and their families
13		Mortality/morbidity	Use of health resources		2	National registries	Use of health resources following medical problem (at defined time-intervals after incident)
14		Mortality/morbidity	Traumatic cardiac arrest survival		2	P-EMS and hospital data	Long term survival / outcome from pre hospital traumatic cardiac arrest	Discrete episodes where rapid response and appropriate care can have an impact that can be isolated to P-EMS input
15		Mortality/morbidity	Trauma survival		2	Hospital chart and trauma registry	Survival to hospital/30 day survival/1 year survival - for AIS >15./Trauma morbidity and mortality at 30 days compared to baseline.	Trauma morbidity and mortality improvement with P-EMS HEMS teams	Possible improvement in morbidity and mortality with P-EMS HEMS teams/ AIS (ISS) needs to be assessed in hospital.
16		Completeness of care	Time needed in the emergency room		1	in hospital data	time (min) needed in the ER after hospital admission	Optimal patient care can reduce ER time, thus minimizing time until definitive care or time of citicality	How can pre- and in-hospital data linked together?
17		Completeness of care	Length of stay in the ICU and in-hospital		1	in hospital data	days in the ICU or in the hospital	i.e. optimal care of myocardial infarction will decrease time in the hospital	see obove
18		Costs	ECMO retrieval cost-benefit		1		actuarial measurement of outcome benefit by establishment and transport of patient's on VV and VA ECMO	expensive therapy, worth the cost?
19		Mortality/morbidity	STEMI 30 day morbidity and mortality		1	Hospital chart	STEMI patient 30 day morbidity and mortality	STEMI morbidity and mortality improvement with HEMS and especially with P-EMS teams	Possible improvement in morbidity and mortality with P-EMS HEMS teams
20		Mortality/morbidity	Unexpected survivors / deaths		1	Analysis of in hospital mortality data for P-EMS patients	UK TARN methodology allowing comparisons between multiple systems benchmarked against outcomes of large trauma cohorts	Allows more sophisticated interpretation of 30 day and in hospital mortality. Allows comparisons of sytems with adjustments for severity of injury etc.	Fails to isolate impact of P-EMS
21		Satisfaction	Accepting physician satisfaction		1	Accepting physician survey	Quantitative or qualitative score of accepting physician satisfaction with care	With P-EMS, physician to physician hand off occurs, and continuity of care is maintained on a peer level	Frequently under-recognized, but often vitally important to patient care, is the physician to physician component of critical care transport that is not seen with other levels of HEMS staffing.
22		Satisfaction	Collaboration		1	Research	How satisified the PCPs and P-EMS are with the collaboration in the specific incident	Successfull collaboration important quality indicator
23		Satisfaction	Overall Service User Satisfaction Score		1	survey of patients & referring healthcare professionals	Service user satisfaction.	service user satisfaction
24		Satisfaction	Relatives satisfaction		1	Hospital chart/HEMS mission database	Did the relatives experience proper and effective communication? Don`t forget to inform involved children (age-adjusted information).	Secure that: Relatives know where the patient is transported? Do relatives have a contact person in the EMS-system who can provide "debriefing" after the incident if necessary? Significant information given from relatives are passed on when patient is handed over to the hospital.	The information and communication must be jugded according to the circumstances in the actual situation. Special challenge when more members of the same family are involved, and brought to different hospitals.
25		Mortality/morbidity	HRQOL/15D after 3 months?		1	Patient questionnaire	Health related quality of life index	long term effects
26		Major incidents	Major incidents management		1	regional	to be discussed	Management of major incidents are essential - not even for managing the incident but also transport, for in-hospital management and use of ressource	Indicator essential for ressouces managemnt but definition to be discussed
27		Physician assessement	Physician assessement - logistical		1	Responsible physician	Did the service reduce transport time to hospital more than 30 minutes compared to alternative transport? (yes/no)		How to define beneficial care (30 min reduced time of arrival in hospital)
28		Physician assessement	Physician assessement - medical		1	Responsible physician	Did the service provide necessary diagnostic or medical interventions not available by dispatced units? (yes/no; if yes: which)
29		Physician assessement	Physician assessment - overall		1	Responsible physician	Did the service overall contribute to improvment of care not attainable by other dispatched units? (yes/no; if yes: how?)
30		Physician assessement	matched expectations		1	Medical reports and flight operation data	% of missions jugded successfully acomplished by the HEMS crew during debriefing	new concept of debriefing which would allow to quantify whether HEMS crew expectations were matched	how can this be defined and implemented?
31		Physician assessement	Mission debrief		1	Mission chart	Was the mission debriefed? (yes/no; if yes - did the debrief result in change of SOPs?
32		Physiology	Lactate		1	Laboratory test in the Emergency Departement/Intensice care unit	Level of lactate. From arterial blood gas?	Provides information about the clinical condition at arrival in hospital.
33		Adverse events	Injuries		1	Reports on adverse events	Personal injuries during a P-EMS-job.	P-EMS can be associated with a high risk profile. Personal injuries reduces the benefit of the service.
34		Adverse events	Complaints		1	Back office	Number of complaints from patients or relatives after the mission, categorized and evaluated	Identification of waek points	How has a structured QM that takes care of complaints?
